# Supplementary material for: Single molecule fluorescence in situ hybridisation for quantitating post-transcriptional regulation in Drosophila brains
Source: Methods. 2017 Aug 15;126:166–76. doi: 10.1016/j.ymeth.2017.06.025 (PMC5595163; doi:10.1016/j.ymeth.2017.06.025)
Supplement: Supplementary data 1 [file mmc1.xlsx]

## Sheet: Sheet1
Gene	Probe	Sequence
brat-exon	1	cggcaactgaacttgagcag
brat-exon	2	tggagtgctccagtacaatg
brat-exon	3	agagtctgcaaagctgactc
brat-exon	4	caattttgccacgcatatcg
brat-exon	5	tttccagcaatgccgacaat
brat-exon	6	ttcaccttggtgagattctg
brat-exon	7	ttgtgagccttttggtactg
brat-exon	8	tccagcatggaagcgaagaa
brat-exon	9	ttgagcaattcggtcttgcg
brat-exon	10	attgttgctgttaaccttgg
brat-exon	11	tgtcgatcaagtcgcgggag
brat-exon	12	tctgtcagcaaggatgatgg
brat-exon	13	agggatttgcgcaggagaag
brat-exon	14	tgaatgcccgtctgtagttg
brat-exon	15	tcgatctcgaatggtagctg
brat-exon	16	gcctgaatcgactgatagtt
brat-exon	17	cccgaatgtaaccaaaggtg
brat-exon	18	ctgtgttggtcgggcaattg
brat-exon	19	catgatggtgtgactgttgg
brat-exon	20	gtctggtgatgattgtggtg
brat-exon	21	ctgcagctgttgatgatggg
brat-exon	22	cactcaatccaagacccaag
brat-exon	23	ctagagctgctatccaacaa
brat-exon	24	atcagctcaccgaaatgctg
brat-exon	25	cacttctcgtagggattgta
brat-exon	26	cgcttgtcaccgatgaaaac
brat-exon	27	agacaggctggcaaatgcat
brat-exon	28	taaccacggatcctccaaca
brat-exon	29	caacgactctgagctcacag
brat-exon	30	gaaagcagcttgttggtgag
brat-exon	31	acttgggcggatagatagtg
brat-exon	32	aatcatcttctgtcgcttga
brat-exon	33	cgaattcgccaaacttgcag
brat-exon	34	atgtcattctgggcatttac
brat-exon	35	gttgttcgtatccgcaacaa
brat-exon	36	ctccttgtcgaagatctgaa
brat-exon	37	actcgccaaactggaacttg
brat-exon	38	atagagcagctgcgagtcac
brat-exon	39	ggtgacaataatatcgccgg
brat-exon	40	agatctgtatctggtgtgtg
brat-exon	41	acaaactggccgtactgatt
brat-exon	42	gaggatgctgcagaatggtg
brat-exon	43	tgcattccaccacaatgatc
brat-exon	44	aagatgatcacacgcatcac
brat-exon	45	cgaacttgtgcagcacattg
brat-exon	46	ggaactcgaggtgcttagag
brat-exon	47	tgatgaagatctcctgcttg
brat-exon	48	ctcgtagttgaacaccttga
brat-intron	1	cctcattttcgtgttaactt
brat-intron	2	attggaacgtgttctctgta
brat-intron	3	tcttgtggtgcaacatcatc
brat-intron	4	taaacgcagatgcacatgcc
brat-intron	5	taggccctaaatatttcacc
brat-intron	6	ctgtatttccaagtgtgcaa
brat-intron	7	ccaaggttagatgtgagagc
brat-intron	8	gagagcaaactcacttcctt
brat-intron	9	tttctatgtagattcgcgca
brat-intron	10	gggaatattccattccattc
brat-intron	11	aaccttgcacaggtacagtg
brat-intron	12	ctgcacagtggtggtagaaa
brat-intron	13	agatggcaagtgtctgtgtg
brat-intron	14	tagtgtctgtggttcgttag
brat-intron	15	atttttctttcttactgcgc
brat-intron	16	ctttcccactcgcatcaaag
brat-intron	17	gtggcgagggaatgaaggaa
brat-intron	18	tttattgtagtcgcgcgatg
brat-intron	19	ttgaaggagacaatgggcga
brat-intron	20	gcagctgctggtgaatgaaa
brat-intron	21	ttttttatcagacgacgcca
brat-intron	22	tgtttttgggtttttgttga
brat-intron	23	cgattgcttctctggtattt
brat-intron	24	ttactgttttcccttgtgaa
brat-intron	25	aatgtatctcctgttcttgc
brat-intron	26	aagtgacagggaaggggtac
brat-intron	27	cgtttcgtgagctaggtaag
brat-intron	28	atttcatatctccagtcttt
brat-intron	29	cctcgtcttcatcttataac
brat-intron	30	aatcctttatcatgtcgttg
brat-intron	31	ccgattaataccaccattgg
brat-intron	32	cgctacagtagatattggca
brat-intron	33	tgccttggtttgatgcaaat
brat-intron	34	tcgatttcatcgcaaaggca
brat-intron	35	aattccaatcttcatcccat
brat-intron	36	gcagataaaatatccgtccc
brat-intron	37	cagcagcaaaaatgccgtcg
brat-intron	38	acacacactcttctaagcga
brat-intron	39	acaggcacacaaatccacaa
brat-intron	40	agaaactacctttacctgct
brat-intron	41	agtaaaagaagcccagcaca
brat-intron	42	gacgtactcaaatgcagcga
brat-intron	43	ttctgaccgcaactttatgt
brat-intron	44	attcagtgatttagtcccaa
brat-intron	45	gctcttgcaaccacttaaac
brat-intron	46	ctttgcaacattcagctgta
brat-intron	47	gctaatgagagcgaatctcg
brat-intron	48	cgaacagttgaatggtctct
Msp300	1	ttccttttgggtttgtagag
Msp300	2	taatgttttcggtgggcgaa
Msp300	3	catttttcaggatcagctcg
Msp300	4	atgttaccatctgaatcgct
Msp300	5	ctgtgtgattactgtgtgga
Msp300	6	tacgtctcaatagttggctc
Msp300	7	cgatgataaccactcgcttg
Msp300	8	catgaacgggactggtagtg
Msp300	9	gatatcttcaaccactgctt
Msp300	10	tcaatgttggtgggtttcag
Msp300	11	tgattgtggctcaaactcgt
Msp300	12	cttggggcttaactagatca
Msp300	13	atggtaatacttccagtggt
Msp300	14	tgatggtggttgtagtcttg
Msp300	15	ctgaacatcttcagcaaccg
Msp300	16	aactggctcttgttgattct
Msp300	17	atgatggtcatgctaacctt
Msp300	18	gaaacaggcacatcagagct
Msp300	19	gtgtcaatctcaatgctgga
Msp300	20	ttcagtgggcgatggaatac
Msp300	21	tgcgattcatgttgatgctg
Msp300	22	ctccgttatctcgacaatga
Msp300	23	gtggaaatctcaacagccac
Msp300	24	cggtagtttggctggaaatc
Msp300	25	aaatcctgcaccagagattc
Msp300	26	gatcggtagtcatatcctta
Msp300	27	tccggtttaatgacttcagt
Msp300	28	actgcacaagttcaacggtt
Msp300	29	catctaaagatgcgggttgc
Msp300	30	agggttccgaaacggatatc
Msp300	31	cagatgtatccgaatcagcg
Msp300	32	gtgtgtattcatagaccgtt
Msp300	33	aacggtcacactgatctgtt
Msp300	34	atgccggactcagatagtaa
Msp300	35	catcttcaatctgctggttg
Msp300	36	gattcgatgggagtgtctac
Msp300	37	tcgggatactcatcgtagac
Msp300	38	ctgctcagttatatgcactg
Msp300	39	gtggaaatcaggattggctc
Msp300	40	gcaacatcgagatccttgag
Msp300	41	cttctcgataaccgtgatca
Msp300	42	cgatactcgatggtttccaa
Msp300	43	cattagagttctgcctgatg
Msp300	44	tatagttatccagcttctct
Msp300	45	gtgctaagctcgtcatttag
Msp300	46	tggaaagctcgagcgttttg
Msp300	47	tattcttgctggtctcgaac
Msp300	48	aactctttaagggtctgctc
YFP	1	cggtgaacagctcctcgc
YFP	2	gaccaggatgggcaccac
YFP	3	gtttacgtcgccgtccag
YFP	4	ccggacacgctgaacttg
YFP	5	ttgccgtaggtggcatcg
YFP	6	ccggtggtgcagatgaac
YFP	7	agggtggtcacgagggtg
YFP	8	aagcactgcacgccgtag
YFP	9	atgtggtcggggtagcgg
YFP	10	tgaagaagtcgtgctgct
YFP	11	acgtagccttcgggcatg
YFP	12	agaagatggtgcgctcct
YFP	13	tcttgtagttgccgtcgt
YFP	14	tcgaacttcacctcggcg
YFP	15	tcgatgcggttcaccagg
YFP	16	tgaagtcgatgcccttca
YFP	17	caggatgttgccgtcctc
YFP	18	ttgtactccagcttgtgc
YFP	19	agacgttgtggctgttgt
YFP	20	ctgcttgtcggccatgat
YFP	21	ttcaccttgatgccgttc
YFP	22	cgatgttgtggcggatct
YFP	23	tagtggtcggcgagctgc
YFP	24	cgatgggggtgttctgct
YFP	25	ttgtcgggcagcagcacg
YFP	26	gactgggtgctcaggtag
YFP	27	gttggggtctttgctcag
YFP	28	accatgtgatcgcgcttc
YFP	29	cggtcacgaactccagca
YFP	30	tccatgccgagagtgatc
pros	1	tgaccgattgtggttggaac
pros	2	tactactactgctattggcc
pros	3	ggtgtgcttgaattgttatt
pros	4	cgaatgggtggcaagagcag
pros	5	aaactggtgagttgctcgtg
pros	6	acaaggacgatgccgaactg
pros	7	accaaacaggttgccaaagg
pros	8	caaacagctcgttcagcatc
pros	9	atggcgttgtccaaactctg
pros	10	cgatcaacagctcggcactg
pros	11	acttggacgtggaattgagg
pros	12	ggagcaatgctgttgttatt
pros	13	gcgagatcgatgcatttgtg
pros	14	gatgcgagtgactggaactg
pros	15	caaggagcgatcactgcagg
pros	16	tgttgcaactgagactggtg
pros	17	atattgcgcagcatgtgatg
pros	18	attgatactctccattgtgg
pros	19	ccatttccgaatcgtcgatc
pros	20	gctcactcttgatcttgatg
pros	21	gattcttttttggtgggcag
pros	22	acctcgtcaagcatatcgtc
pros	23	caggctatccatatcggatc
pros	24	catcatgtccgagtgactgg
pros	25	tttctgctccacgcaatcat
pros	26	gtttcttgagacatccgctg
pros	27	cacgatgttctcgacgcgag
pros	28	ctaatccggaggatggactg
pros	29	tcttacaaccatttacctgc
pros	30	cgaaattcagaccagctgcg
pros	31	atcatgctctgcagattgag
pros	32	agctcattggactcactgtc
pros	33	acacgcttctgttggatttg
pros	34	tgggacttgagcgcattttt
pros	35	acatatttctgctgcatctc
pros	36	tcttgttcttgttccacatc
pros	37	cagctcgatatgatcactgc
pros	38	ttgtggttgggactaacgtc
pros	39	atggtgagggtgagctggaa
pros	40	agcgatgtcttgggttttag
pros	41	atagcatgttagcgcctgag
pros	42	gacatcatcttgctcatcat
pros	43	ctggagcagtggaggaaatc
pros	44	aagaactgctggtacatggc
pros	45	agcatttggaacttttccga
pros	46	cgcatcattgagctattgtt
pros	47	atctcggacttgagcacatc
pros	48	gacgaagcgggtcacaatgg
GFP	1	cggtgaacagctcctcgc
GFP	2	gaccaggatgggcaccac
GFP	3	gtttacgtcgccgtccag
GFP	4	ccggacacgctgaacttg
GFP	5	ttgccgtaggtggcatcg
GFP	6	ccggtggtgcagatgaac
GFP	7	agggtggtcacgagggtg
GFP	8	aagcactgcacgccgtag
GFP	9	atgtggtcggggtagcgg
GFP	10	tgaagaagtcgtgctgct
GFP	11	acgtagccttcgggcatg
GFP	12	agaagatggtgcgctcct
GFP	13	tcttgtagttgccgtcgt
GFP	14	tcgaacttcacctcggcg
GFP	15	tcgatgcggttcaccagg
GFP	16	tgaagtcgatgcccttca
GFP	17	caggatgttgccgtcctc
GFP	18	ttgtactccagcttgtgc
GFP	19	agacgttgtggctgttgt
GFP	20	ctgcttgtcggccatgat
GFP	21	ttcaccttgatgccgttc
GFP	22	cgatgttgtggcggatct
GFP	23	tagtggtcggcgagctgc
GFP	24	cgatgggggtgttctgct
GFP	25	ttgtcgggcagcagcacg
GFP	26	gactgggtgctcaggtag
GFP	27	gttggggtctttgctcag
GFP	28	accatgtgatcgcgcttc
GFP	29	cggtcacgaactccagca
GFP	30	tccatgccgagagtgatc
cyclin-b	1	ctcggaagaactggacttga
cyclin-b	2	tttaaggtgggctcgttcac
cyclin-b	3	agcgacttcttcgacagatt
cyclin-b	4	caaagcggcacgcagtttgg
cyclin-b	5	aaactcccatcacgggtttg
cyclin-b	6	tactggttcccgtcgaattc
cyclin-b	7	tctgcctctttgcgggaaac
cyclin-b	8	ttcttggtttctggcagttc
cyclin-b	9	ctttttcacttccagtgagt
cyclin-b	10	taataaggggcatcctggtc
cyclin-b	11	cgtagtgactgcactgttgc
cyclin-b	12	tggtgggcatcgtagatgtg
cyclin-b	13	cgcttgctggaaagggacat
cyclin-b	14	tcaatgtcctcgattccagc
cyclin-b	15	caggttctccttgtcattgg
cyclin-b	16	cgtttacatattcggagacc
cyclin-b	17	tccacctgatacaagtagtc
cyclin-b	18	caggtgatccttgtgaatgg
cyclin-b	19	caatcgatcagcacggctcg
cyclin-b	20	actgcaggtggacttcgttg
cyclin-b	21	aaggtctctgcagccagatg
cyclin-b	22	gtagcgatcaatgatagcca
cyclin-b	23	attgcaagtacgtgcgtttg
cyclin-b	24	gctatgaagagtgctgtcac
cyclin-b	25	ggaacagctcctcgtacttg
cyclin-b	26	gacgaaatctccgattgccg
cyclin-b	27	tgtaggtgtcgtccgtgatg
cyclin-b	28	ttgaagatttgcagctccat
cyclin-b	29	cgcgacagattacagtcgat
cyclin-b	30	aaggaagtgaatcggcagcg
cyclin-b	31	gtacttggacatcgtatggt
cyclin-b	32	ccacggaagctaactcgatg
cyclin-b	33	ctgtaagtggccatttcgta
pros-3'UTR	1	acgactttatgcctaatgct
pros-3'UTR	2	agctttttacgacgtgttcg
pros-3'UTR	3	tacaccaactcacacaccaa
pros-3'UTR	4	acgacgaacgcgacttctag
pros-3'UTR	5	acagacacagacgcacagac
pros-3'UTR	6	agcacaccgactgttttata
pros-3'UTR	7	cacttgactaggacgagcta
pros-3'UTR	8	aagtgcggtttcagaatcgg
pros-3'UTR	9	ggcgcagaaaccagtgtaaa
pros-3'UTR	10	gctcacaactttcatagacc
pros-3'UTR	11	ttcagacagacactcgctta
pros-3'UTR	12	caccggctttgacgttaaat
pros-3'UTR	13	acggtttgccaatttacgac
pros-3'UTR	14	cagacgaaaagttgcccttt
pros-3'UTR	15	acccgaaaatttgcgcaaca
pros-3'UTR	16	tgtggctctctcttaatagg
pros-3'UTR	17	gctgatgtgacgaagcagat
pros-3'UTR	18	aagaatttctattccgcgct
pros-3'UTR	19	aaattggccaagcttagctt
pros-3'UTR	20	gaaagacgtcataggctcgg
pros-3'UTR	21	tgacggaaccaacagctgat
pros-3'UTR	22	aaccccttgtgttttcaaat
pros-3'UTR	23	aaaacttcagccagagtcgg
pros-3'UTR	24	ttttgatttagagcccgtta
pros-3'UTR	25	gttttttgttattttacccc
pros-3'UTR	26	cattttccttagtgcgaact
pros-3'UTR	27	gtgtttagggttacctagag
pros-3'UTR	28	gctttcaacgcaagctttac
pros-3'UTR	29	caccagcgtttttttgttta
pros-3'UTR	30	acgtacaacgagctcacgat
pros-3'UTR	31	ttgagcacatagtgcaacgg
pros-3'UTR	32	aacttccgtgaaatctagcc
pros-3'UTR	33	gtaggaggcgcaaccaaaat
pros-3'UTR	34	caagtggtagcagtagcgaa
pros-3'UTR	35	acctcgggaaagagatgcaa
pros-3'UTR	36	gggtatacgcactcaaggaa
pros-3'UTR	37	ttcctacgctttcatttaca
pros-3'UTR	38	catgtacgttcacagtcaca
pros-3'UTR	39	gagaagtcatacggcaagcg
pros-3'UTR	40	aagggggaagcaaagacctt
pros-3'UTR	41	atcctttttcgtgttttcac
pros-3'UTR	42	gtagcagctgatttttttgc
pros-3'UTR	43	tccacacaacacacagtgta
pros-3'UTR	44	gttacaagtcgagtttcctt
pros-3'UTR	45	ataagactaccgattccagc
pros-3'UTR	46	tcttgggaaatgtgtggagc
pros-3'UTR	47	cgacacaaggagttcagcta
pros-3'UTR	48	ggggggcgagtaacttaaag
